# Supplementary material for: Combined Drought and Heat Stress Influences the Root Water Relation and Determine the Dry Root Rot Disease Development Under Field Conditions: A Study Using Contrasting Chickpea Genotypes
Source: Front Plant Sci. 2022 May 9;13:890551. doi: 10.3389/fpls.2022.890551 (PMC9128860; doi:10.3389/fpls.2022.890551)
Supplement: Supplementary File 1 — Raw data of all the figures and table presented in the manuscript. [file Data_Sheet_1.zip]

Archive with 3 entries (3 files):
- Supplementary Figures.PDF
- Supplementary File S1.XLSX
- Supplementary Tables.PDF
