# Supplementary material for: Combined Drought and Heat Stress Influences the Root Water Relation and Determine the Dry Root Rot Disease Development Under Field Conditions: A Study Using Contrasting Chickpea Genotypes
Source: Front Plant Sci. 2022 May 9;13:890551. doi: 10.3389/fpls.2022.890551 (PMC9128860; doi:10.3389/fpls.2022.890551)
Supplement: Supplementary File 1 — Raw data of all the figures and table presented in the manuscript. [file Data_Sheet_1.zip › Supplementary File S1.XLSX]

## Sheet: Manuscript title
					Combined drought and heat stress influences the root water relation and determine the dry root rot disease development in the field conditions: a study using contrasting chickpea genotypes
					Authors:
					Aswin Reddy Chilakala1#, Komal Vitthalrao Mali1#, Vadivelmurugan Irulappan1, Basavanagouda S. Patil2, Prachi Pandey1, Krishnappa Rangappa3, Venkategowda Ramegowda4, M. Nagaraj Kumar5, Puli Chandra Obul Reddy6, Basavaiah Mohan‑Raju4 and Muthappa Senthil‑Kumar1*
					Affiliations:
					1National Institute of Plant Genome Research, Aruna Asaf Ali Marg, New Delhi 110067, India
					2ICAR‐IARI Regional Research Center, P. B. Road, Dharwad 580001, India
					3Division of Crop Production, ICAR Research Complex for North Eastern Hill Region, Umroi Road, Umiam 793103, India.
					4Department of Crop Physiology, College of Agriculture, University of Agricultural Sciences, GKVK, Bengaluru 560065, India.
					5Division of Plant Physiology, Indian Agricultural Research Institute, Pusa, New Delhi 110012, India
					6Department of Botany, Yogi Vemana University, Kadapa, Andhra Pradesh 516005, India
					*Correspondence:
					Muthappa Senthil‐Kumar, National Institute of Plant Genome Research, Aruna Asaf Ali Marg, P.O. Box No. 10531, New Delhi 110067, India. Email: skmuthappa@nipgr.ac.in.

## Sheet: Figure 1A(i)
Supplementary File S1. Raw data of all the figures and table presented in the manuscript.
	Data includes tube weight along with root tissues
Treatment	Fresh weight	Turgid weight	Dry weight	Root Relative water content (%)									Tukey HSD All-Pairwise Comparisons Test of treatments for genotypes						Source	Type III Sum of Squares	df	Mean Square	F	Sig.
B1 -ICC 4958 - Mild pathogen	7266.6	7529.6	6674	69.2613									Treatments		Mean	Homogeneous Groups			Corrected Model	15611.478a	9	1734.61	14.2048	9.10987e-14
B1 -ICC 4958 - Mild pathogen	8180.8	8503.6	7392.7	70.9425	Sl. No	Genoytpes	Treatments	B1	B2	B3	Average		ICC 4958	Mild pathogen	61.1759	ab			Intercept	205809	1	205809	1685.39	2.81808e-58
B1 -ICC 4958 - Mild pathogen	7593.7	7931.1	7307.5	45.8948	1	ICC 4958 (G1)	Mild pathogen (T1)	62.0329	60.404	61.0909	61.1759			Mild pathogen + drought	34.2959	de			Treatments	15412.8	6	2568.8	21.0361	4.89427e-15
B2 -ICC 4958 - Mild pathogen	7614.2	8031.2	7335.2	40.0862	2		Mild pathogen + drought (T2)	37.898	27.0918	37.9	34.2959			Severe Pathogen	54.161	b			Genotypes	0	0	.	.	.
B2 -ICC 4958 - Mild pathogen	8466.2	9031.6	7540.9	62.0715	3		Severe Pathogen (T3)	47.9767	55.5238	63.804	54.161			Severe Pathogen + drought	37.8454	cde			Replications	87.6856	2	43.8428	0.359031	0.699394
B2 -ICC 4958 - Mild pathogen	8612.7	8904.2	7512.5	79.0544	4		Severe Pathogen + drought (T4)	43.4807	30.4872	39.5681	37.8454		JG62	Mild pathogen	52.099	bc			Error	10501.8	86	122.114
B3 -ICC 4958 - Mild pathogen	7322.4	7898.1	6934	40.2863	5	JG62 (G2)	Mild pathogen (T1)	57.3932	51.6102	36.1102	52.099			Mild pathogen + drought	30.0004	e			Total	254399	96
B3 -ICC 4958 - Mild pathogen	8166.5	8527.8	7446.9	66.5742	6		Mild pathogen + drought (T2)	26.7972	33.1899	30.0142	30.0004			Severe Pathogen	70.3771	a			Corrected Total	26113.3	95
B3 -ICC 4958 - Mild pathogen	8168.8	8402.2	7412.7	76.4123	7		Severe Pathogen (T3)	78.5244	68.4911	64.1159	70.3771			Severe Pathogen + drought	48.6207	bcd			a. R Squared = .598 (Adjusted R Squared = .556)
B1 -ICC 4958 - Mild pathogen + drought	8060.4	8604.6	7802.1	32.1869	8		Severe Pathogen + drought (T4)	43.1081	53.9096	48.8445	48.6207		Alpha	0.05
B1 -ICC 4958 - Mild pathogen + drought	7343.9	7893.5	7001.7	38.3718										There are 5 groups (a, b, etc.) in which the means are not significantly different from one another.
B1 -ICC 4958 - Mild pathogen + drought	8093.4	8476.1	7803.1	43.1352
B2 -ICC 4958 - Mild pathogen + drought	7152.4	7433.1	7115.3	11.674
B2 -ICC 4958 - Mild pathogen + drought	7149.1	7473.9	7051.4	23.1243
B2 -ICC 4958 - Mild pathogen + drought	7496.7	7760.3	7267.8	46.4772
B3 -ICC 4958 - Mild pathogen + drought	7292	7785.9	7057.54	32.19
B3 -ICC 4958 - Mild pathogen + drought	7264	7530.5	7098.08	38.37
B3 -ICC 4958 - Mild pathogen + drought	7291.5	7625.8	7037.86	43.14
B1 -ICC 4958 - Severe Pathogen	7571.7	7882.1	7299.7	46.7033
B1 -ICC 4958 - Severe Pathogen	7764.4	8207.8	7363.2	47.5018
B1 -ICC 4958 - Severe Pathogen	7778.6	8199.1	7362.7	49.725
B2 -ICC 4958 - Severe Pathogen	7393.4	7868.4	6819.2	54.7274
B2 -ICC 4958 - Severe Pathogen	7546	7910.1	6832.7	66.2057
B2 -ICC 4958 - Severe Pathogen	7379.1	7836.5	6995.1	45.6382
B3 -ICC 4958 - Severe Pathogen	7367.1	7698	6870.4	60.0169
B3 -ICC 4958 - Severe Pathogen	7779.7	7960.2	7343.3	70.7408
B3 -ICC 4958 - Severe Pathogen	9020	9664.8	8026	60.6541
B1 -ICC 4958 - Severe Pathogen + drought	7342.2	7769.7	7082	37.8363
B1 -ICC 4958 - Severe Pathogen + drought	7518.2	8319.7	6986	39.904
B1 -ICC 4958 - Severe Pathogen + drought	7290.3	7456.6	7105	52.7019
B2 -ICC 4958 - Severe Pathogen + drought	7235.2	7464.8	7282	20.3833
B2 -ICC 4958 - Severe Pathogen + drought	7282.8	7627.2	7097.9	34.9329
B2 -ICC 4958 - Severe Pathogen + drought	7659.3	8449.5	7212	36.1455
B3 -ICC 4958 - Severe Pathogen + drought	8009.5	8758.2	7537.8	38.6513
B3 -ICC 4958 - Severe Pathogen + drought	7761.1	8314.4	7414.5	38.5154
B3 -ICC 4958 - Severe Pathogen + drought	7604	7993.3	7327.4	41.5378
B1 -JG 62 - Mild pathogen	8676.3	9879.4	7591.6	47.4124
B1 -JG 62 - Mild pathogen	7801.8	8226.5	7349.5	51.5735
B1 -JG 62 - Mild pathogen	8793.3	9250.4	7545.2	73.1938
B2 -JG 62 - Mild pathogen	8317.2	8821.1	7503.2	61.7649
B2 -JG 62 - Mild pathogen	8590.1	9002.3	7543.9	71.7361
B2 -JG 62 - Mild pathogen	7252.5	7587.4	7161.7	21.3296
B3 -JG 62 - Mild pathogen	7269.4	7828.1	7382	20.1539
B3 -JG 62 - Mild pathogen	7447.9	8086.7	7366.3	11.327
B3 -JG 62 - Mild pathogen	8047.3	8243.8	7395	76.8497
B1 -JG 62 - Mild pathogen + drought	7162.9	7574.4	7034.4	23.7963
B1 -JG 62 - Mild pathogen + drought	7161	7537.3	7032.1	25.5146
B1 -JG 62 - Mild pathogen + drought	7139.6	7427.2	7009.9	31.0808
B2 -JG 62 - Mild pathogen + drought	7249.1	7493.7	7146.1	29.6318
B2 -JG 62 - Mild pathogen + drought	7233.1	7490.2	7094.4	35.043
B2 -JG 62 - Mild pathogen + drought	7498.8	7904.6	7281.3	34.8949
B3 -JG 62 - Mild pathogen + drought	7246.2	7615.9	7176	15.9582
B3 -JG 62 - Mild pathogen + drought	7798.6	8611.4	7298	38.1148
B3 -JG 62 - Mild pathogen + drought	7348.6	7559.9	7229.9	35.9697
B1 -JG 62 - Severe Pathogen	8373.5	8489.3	7969.6	77.7179
B1 -JG 62 - Severe Pathogen	9091.9	9625.1	7630.2	73.2718
B1 -JG 62 - Severe Pathogen	7704.2	7445.2	9125.2	84.5833
B2 -JG 62 - Severe Pathogen	8380.9	8758.5	7432	71.5341
B2 -JG 62 - Severe Pathogen	9301.2	10173.6	7639.3	65.5763
B2 -JG 62 - Severe Pathogen	7243.2	7590.1	6493.6	68.363
B3 -JG 62 - Severe Pathogen	8279.7	8745.4	7405.6	65.2411
B3 -JG 62 - Severe Pathogen	7275.8	7493.8	6868.2	65.1535
B3 -JG 62 - Severe Pathogen	7947.8	8303.5	7368.6	61.9532
B1 -JG 62 - Severe Pathogen + drought	7465.9	8145.2	6835.5	48.1332
B1 -JG 62 - Severe Pathogen + drought	7971.7	8766.1	7536.2	35.4094
B1 -JG 62 - Severe Pathogen + drought	7812.2	8324.4	7379.7	45.7817
B2 -JG 62 - Severe Pathogen + drought	7820.6	8245.7	7380.5	50.8669
B2 -JG 62 - Severe Pathogen + drought	8111.7	8647.4	7411.4	56.6586
B2 -JG 62 - Severe Pathogen + drought	8491.6	8966.1	7930	54.2033
B3 -JG 62 - Severe Pathogen + drought	7950	8443.8	7428.4	51.3689
B3 -JG 62 - Severe Pathogen + drought	7655.4	8136	7371.9	37.1025
B3 -JG 62 - Severe Pathogen + drought	7407.8	7525.1	7245.4	58.0622

## Sheet: Figure 1A(ii)
	Data includes tube weight along with root tissues
Treatment	Fresh weight	Turgid weight	Dry weight	Root Relative water content (%)											Tukey HSD All-Pairwise Comparisons Test of treatments for genotypes
B1 -ICC 4958 - Mild pathogen	9338.1	9415.8	7163.5	96.5502											Treatments		Mean	Homogeneous Groups
B1 -ICC 4958 - Mild pathogen	8529.1	8711.9	6872.6	90.0614		Sl. No	Genoytpes	Treatments	B1	B2	B3	B4	Average		ICC 4958	Mild pathogen	92.5223	a			Source	Type III Sum of Squares	df	Mean Square	F	Sig.
B1 -ICC 4958 - Mild pathogen	8230.1	8283.7	6820.3	96.3373		1	ICC 4958 (G1)	Mild pathogen (T1)	94.3163	93.7665	89.6945	92.3121	92.5223			Mild pathogen + drought	77.223	bc			Corrected Model	13002.290a	11	1182.03	16.248	1.50711e-16
B2 -ICC 4958 - Mild pathogen	11605.9	11744.7	7877.6	96.4107		2		Mild pathogen + drought (T2)	74.5871	77.7545	86.3639	70.1866	77.223			Severe Pathogen	91.7038	a			Intercept	611556	1	611556	8406.36	5.56478e-86
B2 -ICC 4958 - Mild pathogen	10575.3	10911.6	7873.3	88.9313		3		Severe Pathogen (T3)	95.5644	89.5689	91.6684	90.0135	91.7038			Severe Pathogen + drought	72.5734	c			Replications	162.068	3	54.0225	0.742586	0.529643
B2 -ICC 4958 - Mild pathogen	12520.5	12694.3	8395.2	95.9573		4		Severe Pathogen + drought (T4)	72.9696	73.6607	74.0437	69.6195	72.5734		JG62	Mild pathogen	92.9982	a			Genotypes	5.53857	1	5.53857	0.0761324	0.783286
B3 -ICC 4958 - Mild pathogen	11307.2	11582.5	8236.2	91.773		5	JG62 (G2)	Mild pathogen (T1)	95.8951	96.1757	87.9232	91.9986	92.9982			Mild pathogen + drought	69.572	cd			Treatments	11682.1	7	1668.87	22.9401	4.39725e-17
B3 -ICC 4958 - Mild pathogen	7195.1	7284.2	6441.3	89.4294		6		Mild pathogen + drought (T2)	71.7155	69.1022	66.6131	70.8573	69.572			Severe Pathogen	85.5603	ab			Error	6110.94	84	72.7492
B3 -ICC 4958 - Mild pathogen	10880.2	11336.4	7572	87.8812		7		Severe Pathogen (T3)	91.9484	67.9632	92.113	90.2165	85.5603			Severe Pathogen + drought	59.9008	d			Total	637463	96
B4 -ICC 4958 - Mild pathogen	8890.9	9019.8	7040.5	93.4876		8		Severe Pathogen + drought (T4)	58.7386	65.9762	60.6057	54.2827	59.9008		Alpha	0.05					Corrected Total	19113.2	95
B4 -ICC 4958 - Mild pathogen	12381.3	12644.9	8216.1	94.048												There are 4 groups (a, b, etc.) in which the means are not significantly different from one another.					a. R Squared = .680 (Adjusted R Squared = .638)
B4 -ICC 4958 - Mild pathogen	10041.5	10372.5	7249.7	89.4005
B1 -ICC 4958 - Mild pathogen + drought	9957.1	10313.3	8872.7	75.2742
B1 -ICC 4958 - Mild pathogen + drought	11120.9	11741.6	9828.4	67.557
B1 -ICC 4958 - Mild pathogen + drought	9365.6	9724.8	7841.2	80.9301
B2 -ICC 4958 - Mild pathogen + drought	8725.3	9022.6	7808.4	75.5147
B2 -ICC 4958 - Mild pathogen + drought	10054.2	10418.7	8840.6	76.9026
B2 -ICC 4958 - Mild pathogen + drought	10535.7	11148.8	7947.9	80.846
B3 -ICC 4958 - Mild pathogen + drought	9630.1	10013.7	7221.8	86.2603
B3 -ICC 4958 - Mild pathogen + drought	8953.6	9231.1	6842.7	88.3813
B3 -ICC 4958 - Mild pathogen + drought	12817.6	13607.3	8528.8	84.4501
B4 -ICC 4958 - Mild pathogen + drought	8136.4	8426.8	7805.2	53.2819
B4 -ICC 4958 - Mild pathogen + drought	10964.6	11160.1	10088.2	81.7614
B4 -ICC 4958 - Mild pathogen + drought	14348.4	14372.1	14275.3	75.5165
B1 -ICC 4958 - Severe Pathogen	11093.5	11116.1	10838.7	91.8529
B1 -ICC 4958 - Severe Pathogen	9433	9441.8	7778	99.4711
B1 -ICC 4958 - Severe Pathogen	11547.6	11719.7	8003.3	95.3692
B2 -ICC 4958 - Severe Pathogen	12652.7	12895.9	8279.3	94.7321
B2 -ICC 4958 - Severe Pathogen	9798.7	10096.7	7431	88.8209
B2 -ICC 4958 - Severe Pathogen	9350.1	9706.2	7307.6	85.1538
B3 -ICC 4958 - Severe Pathogen	11346.9	11404.5	7696.2	98.4467
B3 -ICC 4958 - Severe Pathogen	13537.1	13931.8	9073.7	91.8754
B3 -ICC 4958 - Severe Pathogen	11095.2	11708.9	7702.2	84.6832
B4 -ICC 4958 - Severe Pathogen	10050.1	10663.1	7237.9	82.1032
B4 -ICC 4958 - Severe Pathogen	9097.4	9182.1	6956.8	96.1938
B4 -ICC 4958 - Severe Pathogen	11627.9	11946.6	8086.6	91.7435
B1 -ICC 4958 - Severe Pathogen + drought	7582.2	7902.1	6872.6	68.9267
B1 -ICC 4958 - Severe Pathogen + drought	8014.1	8426.5	6830.7	74.1572
B1 -ICC 4958 - Severe Pathogen + drought	7894.1	8241.3	6805.1	75.8251
B2 -ICC 4958 - Severe Pathogen + drought	9812.1	10343.7	7971.4	77.5914
B2 -ICC 4958 - Severe Pathogen + drought	10877	11854	8466.5	71.1587
B2 -ICC 4958 - Severe Pathogen + drought	7035.3	7192.3	6626.9	72.232
B3 -ICC 4958 - Severe Pathogen + drought	8122.4	8548.7	6728	76.5859
B3 -ICC 4958 - Severe Pathogen + drought	7484.3	7721.1	6863.4	72.3913
B3 -ICC 4958 - Severe Pathogen + drought	7833.4	8205.3	6820	73.1538
B4 -ICC 4958 - Severe Pathogen + drought	10210.8	10848.5	6996.2	83.4463
B4 -ICC 4958 - Severe Pathogen + drought	7471.6	7809.8	7030.1	56.6243
B4 -ICC 4958 - Severe Pathogen + drought	6818.8	7008.6	6400.5	68.788
B1 -JG 62 - Mild pathogen	7569.5	7598	6562.5	97.2477
B1 -JG 62 - Mild pathogen	10668.9	10773.6	7474.6	96.8263
B1 -JG 62 - Mild pathogen	11658.9	11928.4	7710.1	93.6112
B2 -JG 62 - Mild pathogen	10149.1	10232.3	7322.4	97.1408
B2 -JG 62 - Mild pathogen	11540.1	11651.5	7699.2	97.1814
B2 -JG 62 - Mild pathogen	11752.4	11994.1	7823.3	94.2049
B3 -JG 62 - Mild pathogen	11204.3	11598.2	7570.9	90.2193
B3 -JG 62 - Mild pathogen	7874.4	8033.3	6784.5	87.2758
B3 -JG 62 - Mild pathogen	10264.4	10697.6	7541.4	86.2746
B4 -JG 62 - Mild pathogen	8310.9	8429.4	6769.5	92.861
B4 -JG 62 - Mild pathogen	7897.5	8041.2	6742.1	88.9385
B4 -JG 62 - Mild pathogen	10075.6	10240.3	7402.4	94.1964
B1 -JG 62 - Mild pathogen + drought	8368.6	8773.3	6939.3	77.9335
B1 -JG 62 - Mild pathogen + drought	8667.2	9177.3	7155.8	74.7663
B1 -JG 62 - Mild pathogen + drought	7361.4	7775.8	6672.3	62.4468
B2 -JG 62 - Mild pathogen + drought	8574.6	9296.8	7083.4	67.3715
B2 -JG 62 - Mild pathogen + drought	6894.2	7082.2	6597.2	61.2371
B2 -JG 62 - Mild pathogen + drought	7304	7491.5	6611.3	78.698
B3 -JG 62 - Mild pathogen + drought	7414.3	7650.1	6967.6	65.4505
B3 -JG 62 - Mild pathogen + drought	8717.1	9512.4	7059.6	67.5758
B3 -JG 62 - Mild pathogen + drought	6993	7257.5	6460.5	66.813
B4 -JG 62 - Mild pathogen + drought	8461.1	8925.9	6904.3	77.0083
B4 -JG 62 - Mild pathogen + drought	6805.1	6970.4	6425	69.692
B4 -JG 62 - Mild pathogen + drought	8340.8	8850.1	7357.8	65.8715
B1 -JG 62 - Severe Pathogen	14451.1	14469	9221.8	99.6589
B1 -JG 62 - Severe Pathogen	9234.4	9557.6	7086.5	86.9208
B1 -JG 62 - Severe Pathogen	10633.9	11035.5	7294.3	89.2655
B2 -JG 62 - Severe Pathogen	8696	9125	6737.1	82.0344
B2 -JG 62 - Severe Pathogen	8028.5	8359.5	6782.8	79.0068
B2 -JG 62 - Severe Pathogen	9148.9	11260.2	7566	42.8482
B3 -JG 62 - Severe Pathogen	11329.4	9440.3	78004.5	97.2448
B3 -JG 62 - Severe Pathogen	10715.3	10808.7	7466.5	97.2054
B3 -JG 62 - Severe Pathogen	10455.1	11115	7471.4	81.8888
B4 -JG 62 - Severe Pathogen	11652.7	12022.4	7894.2	91.0445
B4 -JG 62 - Severe Pathogen	8517.9	9105.4	6055.1	80.7396
B4 -JG 62 - Severe Pathogen	11115	10511	63747.7	98.8654
B1 -JG 62 - Severe Pathogen + drought	6346.4	7136.5	5913.8	35.3807
B1 -JG 62 - Severe Pathogen + drought	6963.4	7019.5	6834.4	69.6921
B1 -JG 62 - Severe Pathogen + drought	6865.2	7077.5	6341.8	71.1431
B2 -JG 62 - Severe Pathogen + drought	7866.2	8317.5	6749.8	71.2126
B2 -JG 62 - Severe Pathogen + drought	6928.1	7137.7	6620.6	59.4663
B2 -JG 62 - Severe Pathogen + drought	6707.5	6870.4	6373	67.2497
B3 -JG 62 - Severe Pathogen + drought	7233.6	7626.8	6622.6	60.8445
B3 -JG 62 - Severe Pathogen + drought	7934.4	8506.4	6882	64.787
B3 -JG 62 - Severe Pathogen + drought	7108	7892.1	6102.5	56.1857
B4 -JG 62 - Severe Pathogen + drought	6959.4	7336.3	6448.5	57.5467
B4 -JG 62 - Severe Pathogen + drought	7252.2	8635.6	5983.1	47.8454
B4 -JG 62 - Severe Pathogen + drought	7271.8	8312.3	5866.6	57.4559

## Sheet: Figure 1A(iii)
	Data includes tube weight along with root tissues
Treatment	Fresh weight	Turgid weight	Dry weight	Root Relative water content (%)										Tukey HSD All-Pairwise Comparisons Test of treatments for genotypes
B1 -ICC 4958 - Mild pathogen	3.208	3.22	0.627	99.5372										Treatments		Mean	Homogeneous Groups			Source	Type III Sum of Squares	df	Mean Square	F	Sig.
B2 -ICC 4958 - Mild pathogen	3.23	3.328	0.714	96.251		Sl. No	Genoytpes	Treatments	B1	B2	B3	Average		ICC 4958	Mild pathogen	96.765	a			Corrected Model	1624.490a	9	180.499	17.305	4.05591e-06
B3 -ICC 4958 - Mild pathogen	1.905	1.993	0.391	94.5069		1	ICC 4958 (G1)	Mild pathogen (T1)	99.5372	96.251	94.5069	96.765			Mild pathogen + drought	74.7536	c			Intercept	183833	1	183833	17624.7	4.15831e-23
B1 -ICC 4958 - Mild pathogen + drought	0.941	1.272	0.293	66.19		2		Mild pathogen + drought (T2)	66.19	79.5039	78.5668	74.7536			Severe Pathogen	94.9458	a			Replications	27.9795	2	13.9898	1.34125	0.293137
B2 -ICC 4958 - Mild pathogen + drought	1.606	1.92	0.388	79.5039		3		Severe Pathogen (T3)	94.902	93.4604	96.475	94.9458			Severe Pathogen + drought	79.7178	bc			Genotypes	0	0	.	.	.
B3 -ICC 4958 - Mild pathogen + drought	1.698	2.03	0.481	78.5668		4		Severe Pathogen + drought (T4)	77.8313	80.6723	80.6499	79.7178		JG62	Mild pathogen	95.4127	a			Treatments	1573.74	6	262.29	25.1466	9.81786e-07
B1 -ICC 4958 - Severe Pathogen	1.253	1.305	0.285	94.902		5	JG62 (G2)	Mild pathogen (T1)	92.9174	97.1841	96.1366	95.4127			Mild pathogen + drought	84.1615	b			Genotypes * Treatments	0	0	.	.	.
B2 -ICC 4958 - Severe Pathogen	3.683	3.882	0.839	93.4604		6		Mild pathogen + drought (T2)	85.9863	84.598	81.9003	84.1615			Severe Pathogen	94.0532	a			Error	146.026	14	10.4304
B3 -ICC 4958 - Severe Pathogen	2.114	2.171	0.554	96.475		7		Severe Pathogen (T3)	92.6275	96.0362	93.4959	94.0532			Severe Pathogen + drought	80.3475	bc			Total	185603	24
B1 -ICC 4958 - Severe Pathogen + drought	1.298	1.574	0.329	77.8313		8		Severe Pathogen + drought (T4)	78.0083	79.5645	83.4697	80.3475		Alpha	0.05					Corrected Total	1770.52	23
B2 -ICC 4958 - Severe Pathogen + drought	2.043	2.411	0.507	80.6723											There are 3 groups (a, b, etc.) in which the means are not significantly different from one another.					a. R Squared = .918 (Adjusted R Squared = .865)
B3 -ICC 4958 - Severe Pathogen + drought	1.43	1.692	0.338	80.6499
B1 -JG 62 - Mild pathogen	1.4	1.484	0.298	92.9174
B2 -JG 62 - Mild pathogen	5.333	5.458	1.019	97.1841
B3 -JG 62 - Mild pathogen	3.066	3.161	0.702	96.1366
B1 -JG 62 - Mild pathogen + drought	2.219	2.484	0.593	85.9863
B2 -JG 62 - Mild pathogen + drought	2.501	2.842	0.628	84.598
B3 -JG 62 - Mild pathogen + drought	2.789	3.25	0.703	81.9003
B1 -JG 62 - Severe Pathogen	1.573	1.667	0.392	92.6275
B2 -JG 62 - Severe Pathogen	3.227	3.332	0.683	96.0362
B3 -JG 62 - Severe Pathogen	3.151	3.327	0.621	93.4959
B1 -JG 62 - Severe Pathogen + drought	1.585	1.903	0.457	78.0083
B2 -JG 62 - Severe Pathogen + drought	2.546	3.034	0.646	79.5645
B3 -JG 62 - Severe Pathogen + drought	2.644	3.048	0.604	83.4697

## Sheet: Figure 1B(i)
	Treatments	DRR Infected Plants	Total plants	DRR Incidence %
	B1 -ICC 4958 -Mild pathogen	0	56	0														Tukey HSD All-Pairwise Comparisons Test of treatments for genotypes
	B2 -ICC 4958 -Mild pathogen	0	51	0					Sl. No	Genoytpes	Treatments	B1	B2	B3	Average			Treatments		Mean	Homogeneous Groups			Source	Type III Sum of Squares	df	Mean Square	F	Sig.
	B3 -ICC 4958 -Mild pathogen	0	42	0					1	ICC 4958 (G1)	Mild pathogen (T1)	0	0	0	0			ICC 4958	Mild pathogen	0	d			Corrected Model	481.437a	9	53.493	47.7413	5.73295e-09
	B1 -ICC 4958 -Mild pathogen + drought	0	46	0					2		Mild pathogen + drought (T2)	0	0	2.12766	0.70922				Mild pathogen + drought	0.70922	d			Intercept	665.938	1	665.938	594.335	7.23506e-13
	B2 -ICC 4958 -Mild pathogen + drought	0	63	0					3		Severe Pathogen (T3)	4.54545	5.55556	3.33333	4.47811				Severe Pathogen	4.47811	c			Replications	3.60576	2	1.80288	1.60903	0.234967
	B3 -ICC 4958 -Mild pathogen + drought	1	47	2.12766					4		Severe Pathogen + drought (T4)	9.30233	9.30233	10.4167	9.67377				Severe Pathogen + drought	9.67377	b			Genotypes	0	0
	B1 -ICC 4958 -Severe pathogen	2	44	4.54545					5	JG62 (G2)	Mild pathogen (T1)	0	1.75439	1.69492	1.14977			JG62	Mild pathogen	1.14977	d			Treatments	420	6	70	62.4734	2.64851e-09
	B2 -ICC 4958 -Severe pathogen	3	54	5.55556					6		Mild pathogen + drought (T2)	4.25532	5	4.25532	4.50355				Mild pathogen + drought	4.50355	c			Treatments * Genotypes	0	0
	B3 -ICC 4958 -Severe pathogen	2	60	3.33333					7		Severe Pathogen (T3)	8.57143	9.80392	6.81818	8.39784				Severe Pathogen	8.39784	b			Error	15.6867	14	1.12048
	B1 -ICC 4958 -Severe pathogen + drought	4	43	9.30233					8		Severe Pathogen + drought (T4)	12.963	15.0943	11.6279	13.2284				Severe Pathogen + drought	13.2284	a			Total	1163.06	24
	B2 -ICC 4958 -Severe pathogen + drought	4	43	9.30233														Alpha	0.05					Corrected Total	497.124	23
	B3 -ICC 4958 -Severe pathogen + drought	5	48	10.4167															There are 3 groups (a, b, etc.) in which the means are not significantly different from one another.					a. R Squared = .968 (Adjusted R Squared = .948)
	B1 -JG62 -Mild pathogen	0	31	0
	B2 -JG62 -Mild pathogen	1	57	1.75439
	B3 -JG62 -Mild pathogen	1	59	1.69492
	B1 -JG62 -Mild pathogen + drought	2	47	4.25532
	B2 -JG62 -Mild pathogen + drought	3	60	5
	B3 -JG62 -Mild pathogen + drought	2	47	4.25532
	B1 -JG62 -Severe pathogen	3	35	8.57143
	B2 -JG62 -Severe pathogen	5	51	9.80392
	B3 -JG62 -Severe pathogen	3	44	6.81818
	B1 -JG62 -Severe pathogen + drought	7	54	12.963
	B2 -JG62 -Severe pathogen + drought	8	53	15.0943
	B3 -JG62 -Severe pathogen + drought	5	43	11.6279

## Sheet: Figure 1B(ii)
	Treatments	DRR Infected Plants	Total plants	DRR Incidence %
	B1 -ICC 4958 -Mild pathogen	0	54	0														Tukey HSD All-Pairwise Comparisons Test of treatments for genotypes
	B2 -ICC 4958 -Mild pathogen	0	58	0					Sl. No	Genoytpes	Treatments	B1	B2	B3	B4	Average		Treatments		Mean	Homogeneous Groups
	B3 -ICC 4958 -Mild pathogen	0	58	0					1	ICC 4958 (G1)	Mild pathogen (T1)	0	0	0	2.32558	0.581395		ICC 4958	Mild pathogen	0.5	d			Source	Type III Sum of Squares	df	Mean Square	F	Sig.
	B4 -ICC 4958 -Mild pathogen	1	43	2.32558					2		Mild pathogen + drought (T2)	0	1.81818	0	2.5641	1.09557			Mild pathogen + drought	0.75	d			Corrected Model	380.250a	10	38.025	17.647	4.70373e-08
	B1 -ICC 4958 -Mild pathogen + drought	0	58	0					3		Severe Pathogen (T3)	4.16667	3.7037	1.78571	6.25	3.97652			Severe Pathogen	3.5	bcd			Intercept	364.5	1	364.5	169.16	1.62668e-11
	B2 -ICC 4958 -Mild pathogen + drought	1	55	1.81818					4		Severe Pathogen + drought (T4)	5.55556	4.34783	4.16667	8.10811	5.54454			Severe Pathogen + drought	5.25	b			genotype	0	0	.	.	.
	B3 -ICC 4958 -Mild pathogen + drought	0	52	0					5	JG62 (G2)	Mild pathogen (T1)	0	0	0	2.04082	0.510204		JG62	Mild pathogen	0.5	d			treatment	337	6	56.1667	26.0663	1.06321e-08
	B4 -ICC 4958 -Mild pathogen + drought	1	39	2.5641					6		Mild pathogen + drought (T2)	0	2.08333	1.81818	2.63158	1.63327			Mild pathogen + drought	1.25	cd			replication	18.75	3	6.25	2.90055	0.0589813
	B1 -ICC 4958 -Severe pathogen	2	48	4.16667					7		Severe Pathogen (T3)	6.81818	7.27273	3.77359	1.66667	4.88279			Severe Pathogen	4.25	bc			genotype * treatment	0	0	.	.	.
	B2 -ICC 4958 -Severe pathogen	2	54	3.7037					8		Severe Pathogen + drought (T4)	11.9048	12.5	9.80392	12.5	11.6772			Severe Pathogen + drought	11	a			Error	45.25	21	2.15476
	B3 -ICC 4958 -Severe pathogen	1	56	1.78571														Alpha	0.05					Total	790	32
	B4 -ICC 4958 -Severe pathogen	3	48	6.25															There are 3 groups (a, b, etc.) in which the means are not significantly different from one another.					Corrected Total	425.5	31
	B1 -ICC 4958 -Severe pathogen + drought	3	54	5.55556																				a. R Squared = .894 (Adjusted R Squared = .843)
	B2 -ICC 4958 -Severe pathogen + drought	2	46	4.34783
	B3 -ICC 4958 -Severe pathogen + drought	2	48	4.16667
	B4 -ICC 4958 -Severe pathogen + drought	3	37	8.10811
	B1 -JG62 -Mild pathogen	0	50	0
	B2 -JG62 -Mild pathogen	0	56	0
	B3 -JG62 -Mild pathogen	0	57	0
	B4 -JG62 -Mild pathogen	1	49	2.04082
	B1 -JG62 -Mild pathogen + drought	0	50	0
	B2 -JG62 -Mild pathogen + drought	1	48	2.08333
	B3 -JG62 -Mild pathogen + drought	1	55	1.81818
	B4 -JG62 -Mild pathogen + drought	1	38	2.63158
	B1 -JG62 -Severe pathogen	3	44	6.81818
	B2 -JG62 -Severe pathogen	4	55	7.27273
	B3 -JG62 -Severe pathogen	2	53	3.77358
	B4 -JG62 -Severe pathogen	1	60	1.66667
	B1 -JG62 -Severe pathogen + drought	5	42	11.9048
	B2 -JG62 -Severe pathogen + drought	6	48	12.5
	B3 -JG62 -Severe pathogen + drought	5	51	9.80392
	B4 -JG62 -Severe pathogen + drought	5	40	12.5

## Sheet: Figure 1B(iii)
																Tukey HSD All-Pairwise Comparisons Test of treatments for genotypes								Source	Type III Sum of Squares	df	Mean Square	F	Sig.
	Treatments	DRR Infected Plants	Total plants	DRR Incidence %			Sl. No	Genoytpes	Treatments	B1	B2	B3	Average			Treatments		Mean	Homogeneous Groups					Corrected Model	199.623a	10	19.9623	1.56696	0.185059
	B1 -ICC 4958 - Mild pathogen	7	47	14.8936			1	ICC 4958 (G1)	Mild pathogen (T1)	14.8936	9.375	10.3448	11.5378			ICC 4958	Mild pathogen	17.2167	e					Intercept	1927.42	1	1927.42	151.295	4.61049e-11
	B2 -ICC 4958 - Mild pathogen	3	32	9.375			2		Mild pathogen + drought (T2)	14.8936	15.7895	12.5	14.3944				Mild pathogen + drought	23.4618	de					Replication	34.1779	3	11.3926	0.894275	0.460455
	B3 -ICC 4958 - Mild pathogen	3	29	10.3448			3		Severe Pathogen (T3)	21.0526	21.9512	20.4546	21.1528				Severe Pathogen	6.50984	cd					Genotype	0	0	.	.	.
	B1 -ICC 4958 - Mild pathogen + drought	7	47	14.8936			4		Severe Pathogen + drought (T4)	33.3333	38.4615	38.4615	36.7521				Severe Pathogen + drought	43.5897	b					Treatment	155.309	6	25.8849	2.03185	0.106311
	B2 -ICC 4958 - Mild pathogen + drought	6	38	15.7895			5	JG62 (G2)	Mild pathogen (T1)	20.5128	16.6667	19.3548	18.8448			JG62	Mild pathogen	17.1147	e					Genotype * Treatment	0	0	.	.	.
	B3 -ICC 4958 - Mild pathogen + drought	4	32	12.5			6		Mild pathogen + drought (T2)	25	28.5714	20	24.5238				Mild pathogen + drought	18.3466	cd					Error	267.53	21	12.7395
	B1 -ICC 4958 - Severe Pathogen	8	38	21.0526			7		Severe Pathogen (T3)	37.5	34.7826	38.8889	37.0572				Severe Pathogen	20.3019	bc					Total	2394.58	32
	B2 -ICC 4958 - Severe Pathogen	9	41	21.9512			8		Severe Pathogen + drought (T4)	48.4849	43.3333	47.3684	46.3955				Severe Pathogen + drought	28.6071	a					Corrected Total	467.153	31
	B3 -ICC 4958 - Severe Pathogen	9	44	20.4545												Alpha	0.05							a. R Squared = .427 (Adjusted R Squared = .155)
	B1 -ICC 4958 - Severe Pathogen + drought	13	39	33.3333													There are 3 groups (a, b, etc.) in which the means are not significantly different from one another.
	B2 -ICC 4958 - Severe Pathogen + drought	5	13	38.4615
	B3 -ICC 4958 - Severe Pathogen + drought	5	13	38.4615
	B1 -JG 62 - Mild pathogen	8	39	20.5128
	B2 -JG 62 - Mild pathogen	6	36	16.6667
	B3 -JG 62 - Mild pathogen	6	31	19.3548
	B1 -JG 62 - Mild pathogen + drought	10	40	25
	B2 -JG 62 - Mild pathogen + drought	8	28	28.5714
	B3 -JG 62 - Mild pathogen + drought	9	45	20
	B1 -JG 62 - Severe Pathogen	9	24	37.5
	B2 -JG 62 - Severe Pathogen	8	23	34.7826
	B3 -JG 62 - Severe Pathogen	14	36	38.8889
	B1 -JG 62 - Severe Pathogen + drought	16	33	48.4848
	B2 -JG 62 - Severe Pathogen + drought	13	30	43.3333
	B3 -JG 62 - Severe Pathogen + drought	9	19	47.3684

## Sheet: Figure 1D and Supp Fig S12D
	Label	Area	Mean	Stdev	min	Max	Intden	%Area	Raw
1	Captured 0.63X G2T4.tif:Blue	64149	52.0723	2.7096	32	55	3340387	1.0876	3340387	1	55
2	Captured 0.63X G2T4_2.tif:Red	40609	48.9425	4.1492	28	55	1987505	0.6885	1987505	1	55
3	Captured 0.63X G2T4_1.tif:Blue	20469	52.953	2.2719	38	55	1083895	0.347	1083895	1	55
4	Captured 0.63X G2T3_3.tif:Blue	29065	52.6741	2.0879	42	55	1530973	0.4928	1530973	1	55
5	Captured 0.63X G2T3_2.tif:Blue	112494	52.4716	2.4647	37	55	5902740	1.9072	5902740	1	55
6	Captured 0.63X G2T3_1.tif:Blue	101226	52.8013	2.0289	38	55	5344869	1.7162	5344869	1	55
7	Captured 0.63X G2T3.tif:Red	72490	42.1113	6.1668	22	55	3052646	1.229	3052646	1	55
8	Captured 0.63X G2T2_3.tif:Red	2121	50.2598	3.9894	37	55	106601	0.036	106601	1	55
9	Captured 0.63X G1T4_2.tif:Red	5077	50.5235	3.395	39	55	256508	0.0861	256508	1	55
10	Captured 0.63X G1T4_1.tif:Blue	50316	51.6298	2.0944	43	55	2597803	0.8531	2597803	1	55
11	Captured 0.63X G1T4.tif:Blue	7064	53.1515	1.9856	43	55	375462	0.1198	375462	1	55
12	Captured 0.63X G1T3_3.tif:Red	0	NaN	0	NaN	NaN	NaN	0	NaN	1	55
13	Captured 0.63X G1T3_2.tif:Red	0	NaN	0	NaN	NaN	NaN	0	NaN	1	55
14	Captured 0.63X G1T3.tif:Red	3486	47.5052	3.9169	32	55	165603	0.0591	165603	1	55
15	Captured 0.63X G1T3_1.tif:Red	5454	48.8973	4.8622	33	55	266686	0.0925	266686	1	55
JG 62	Pathogen 1	0.4928
	Pathogen 2	0.6885
	Pathogen 3	0.347
	Pathogen 4	0.9546
	CS1	1.0876
	CS2	1.9072
	CS3	1.7162
	CS4	1.229				Mild pathogen	Mild pathogen+ drought	Severe pathogen	Severe pathogen+ drought	Mild pathogen	Mild pathogen+ drought	Severe pathogen	Severe pathogen+ drought
						0	0	0	0.0861	0	0	0.4928	1.0876
ICC 4958	CS1	0.0861				0	0	0	0.8531	0	0	0.6885	1.9072
	CS2	0.8531				0	0	0.0591	0.1198	0	0	0.347	1.7162
	CS3	0.1198				0	0	0.0925	0.7151	0	0	0.9546	1.229
	CS4	0.7151
	Pathogen 1	0
	Pathogen 2	0
	Pathogen 3	0.0591						Mild pathogen	0	0	0	0		0	0	0	0
	Pathogen 4	0.0925						Mild pathogen+ drought	0	0	0	0		0	0	0	0
								Severe pathogen	0	0	0.0591	0.0925		0.4928	0.6885	0.347	0.9546
								Severe pathogen+ drought	0.0861	0.8531	0.1198	0.7151		1.0876	1.9072	1.7162	1.229

## Sheet: Figure 2B and Suppl Fig 14A, B
	Treatments	Network_surface area	Network_Length	Network_volume		Network_surface area								Tukey HSD All-Pairwise Comparisons Test of treatments for genotypes						Source	Type III Sum of Squares	df	Mean Square	F	Sig.
	B1 -ICC 4958 - Mild pathogen	121.22	2452.14	0.58		Sl. No	Genoytpes	Treatments	B1	B2	B3	Average		Treatments		Mean	Homogeneous Groups			Corrected Model	23879.261a	9	2653.25	14.6665	1.11419e-05
	B2 -ICC 4958 - Mild pathogen	129.73	2645.64	0.62		1	ICC 4958 (G1)	Mild pathogen (T1)	121.223	129.73	112.749	121.234		ICC 4958	Mild pathogen	121.234	a			Intercept	174079	1	174079	962.26	2.6291e-14
	B3 -ICC 4958 - Mild pathogen	112.75	2282.3	0.54		2		Mild pathogen + drought (T2)	90.9007	120.195	68.4604	93.1852			Mild pathogen + drought	93.1852	ab			Replications	194.67	2	97.3349	0.538041	0.595493
	B1 -ICC 4958 - Mild pathogen + drought	90.9	1942.01	0.42		3		Severe Pathogen (T3)	138.263	127.984	113.369	126.539			Severe Pathogen	126.539	a			Genotypes	0	0	.	.	.
	B2 -ICC 4958 - Mild pathogen + drought	120.19	2485.78	0.57		4		Severe Pathogen + drought (T4)	104.085	89.2846	99.8244	97.7313			Severe Pathogen + drought	97.7313	ab			Treatments	9271.38	6	1545.23	8.54162	0.000497629
	B3 -ICC 4958 - Mild pathogen + drought	68.46	1397.61	0.33		5	JG62 (G2)	Mild pathogen (T1)	78.2529	93.5194	92.6581	88.1434		JG62	Mild pathogen	88.1435	ab			Genotypes * Treatments	0	0	.	.	.
	B1 -ICC 4958 - Severe Pathogen	138.26	2810.41	0.66		6		Mild pathogen + drought (T2)	51.8098	39.7775	30.6683	40.7519			Mild pathogen + drought	40.7519	c			Error	2532.68	14	180.906
	B2 -ICC 4958 - Severe Pathogen	127.98	2601.45	0.61		7		Severe Pathogen (T3)	84.1359	66.5391	89.5763	80.0837			Severe Pathogen	80.0837	b			Total	200490	24
	B3 -ICC 4958 - Severe Pathogen	113.37	2323.96	0.54		8		Severe Pathogen + drought (T4)	33.4492	25.2236	42.3101	33.661			Severe Pathogen + drought	33.661	c			Corrected Total	26411.9	23
	B1 -ICC 4958 - Severe Pathogen + drought	104.08	2089.15	0.5										Alpha	0.05					a. R Squared = .904 (Adjusted R Squared = .842)
	B2 -ICC 4958 - Severe Pathogen + drought	89.28	1829.07	0.42											There are 3 groups (a, b, etc.) in which the means are not significantly different from one another.
	B3 -ICC 4958 - Severe Pathogen + drought	99.82	2039.65	0.47
	B1 -JG 62 - Mild pathogen	78.25	1560.62	0.38
	B2 -JG 62 - Mild pathogen	93.52	1891.76	0.45		Network_Length
	B3 -JG 62 - Mild pathogen	92.66	1852.88	0.45
	B1 -JG 62 - Mild pathogen + drought	51.81	1051.19	0.25		Sl. No	Genoytpes	Treatments	B1	B2	B3	Average		Tukey HSD All-Pairwise Comparisons Test of treatments for genotypes						Source	Type III Sum of Squares	df	Mean Square	F	Sig.
	B2 -JG 62 - Mild pathogen + drought	39.78	817.35	0.19		1	ICC 4958 (G1)	Mild pathogen (T1)	2452.14	2645.64	2282.3	2460.03		Treatments		Mean	Homogeneous Groups			Corrected Model	9887252.406a	9	1.09858e+06	14.5348	1.1765e-05
	B3 -JG 62 - Mild pathogen + drought	30.67	628.81	0.15		2		Mild pathogen + drought (T2)	1942.01	2485.78	1397.61	1941.8		ICC 4958	Mild pathogen	2460.03	ab			Intercept	7.23264e+07	1	7.23264e+07	956.917	2.73217e-14
	B1 -JG 62 - Severe Pathogen	84.14	1749.9	0.39		3		Severe Pathogen (T3)	2810.41	2601.45	2323.96	2578.61			Mild pathogen + drought	1941.8	abc			Replications	94089.1	2	47044.5	0.622424	0.550851
	B2 -JG 62 - Severe Pathogen	66.54	1344.32	0.32		4		Severe Pathogen + drought (T4)	2089.15	1829.07	2039.65	1985.96			Severe Pathogen	2578.61	a			Genotypes	0	0	.	.	.
	B3 -JG 62 - Severe Pathogen	89.58	1801.56	0.43		5	JG62 (G2)	Mild pathogen (T1)	1560.62	1891.76	1852.88	1768.42			Severe Pathogen + drought	1985.96	abc			Treatments	3.65739e+06	6	609566	8.06488	0.000666771
	B1 -JG 62 - Severe Pathogen + drought	33.45	678.28	0.16		6		Mild pathogen + drought (T2)	1051.19	817.345	628.814	832.451		JG62	Mild pathogen	1768.42	bc			Genotypes * Treatments	0	0	.	.	.
	B2 -JG 62 - Severe Pathogen + drought	25.22	526.12	0.12		7		Severe Pathogen (T3)	1749.9	1344.32	1801.56	1631.92			Mild pathogen + drought	832.451	d			Error	1.05816e+06	14	75582.8
	B3 -JG 62 - Severe Pathogen + drought	42.31	861.37	0.2		8		Severe Pathogen + drought (T4)	678.283	526.115	861.367	688.588			Severe Pathogen	1631.92	c			Total	8.32718e+07	24
															Severe Pathogen + drought	688.588	d			Corrected Total	1.09454e+07	23
														Alpha	0.05					a. R Squared = .903 (Adjusted R Squared = .841)
															There are 3 groups (a, b, etc.) in which the means are not significantly different from one another.
						Network_volume
						Sl. No	Genoytpes	Treatments	B1	B2	B3	Average		Tukey HSD All-Pairwise Comparisons Test of treatments for genotypes						Source	Type III Sum of Squares	df	Mean Square	F	Sig.
						1	ICC 4958 (G1)	Mild pathogen (T1)	0.58113	0.621407	0.543787	0.582108		Treatments		Mean	Homogeneous Groups			Corrected Model	.546a	9	0.0606863	14.4894	1.19893e-05
						2		Mild pathogen + drought (T2)	0.415835	0.567735	0.326887	0.436819		ICC 4958	Mild pathogen	0.582108	a			Intercept	3.96615	1	3.96615	946.955	2.93689e-14
						3		Severe Pathogen (T3)	0.66175	0.611913	0.537154	0.603606			Mild pathogen + drought	0.436819	ab			Replications	0.00388385	2	0.00194192	0.463652	0.638302
						4		Severe Pathogen + drought (T4)	0.503875	0.423885	0.474731	0.467497			Severe Pathogen	0.603606	a			Genotypes	0	0	.	.	.
						5	JG62 (G2)	Mild pathogen (T1)	0.380331	0.449564	0.447226	0.425707			Severe Pathogen + drought	0.467497	ab			Treatments	0.219405	6	0.0365674	8.73081	0.000444514
						6		Mild pathogen + drought (T2)	0.250078	0.189717	0.145854	0.195216		JG62	Mild pathogen	0.425707	ab			Genotypes * Treatments	0	0	.	.	.
						7		Severe Pathogen (T3)	0.391256	0.319594	0.432862	0.381237			Mild pathogen + drought	0.195217	cd			Error	0.0586365	14	0.00418832
						8		Severe Pathogen + drought (T4)	0.160457	0.117472	0.201916	0.159948			Severe Pathogen	0.381237	bc			Total	4.57097	24
															Severe Pathogen + drought	0.159948	d			Corrected Total	0.604813	23
														Alpha	0.05					a. R Squared = .903 (Adjusted R Squared = .841)
															There are 3 groups (a, b, etc.) in which the means are not significantly different from one another.

## Sheet: Figure 3B
		Number of microsclerotia attached
		ICC4958	JG62
		4	17
		6	15
		5	13
		3	18
						Control				Pathogen
				ICC4958	Number of microsclerotia attached	0	0	0	0	4	6	5	3
				JG62	Number of microsclerotia attached	0	0	0	0	17	15	13	18

[truncated: 31 more sheets: Figure 4A, Figure 4B, Main Figure 5A, Main Figure 5B, Main Figure 5C, Standerd run for psyprometer, Supplementary figure S2A-F, Supplementary Figure S2G, Supplementary figure S5, Supplementary figure S6, Supplementry Figure S10 A), Supplementry Figure S10 B), Supplementry Figure S10 C), Supplementry Figure 10 D), Supplementary Figure S12 A(i, Supplementary Figure S12 A(iii), Supplementary Figure S12 A(iV), Supplementary Figure S12 B(i), Supplementary Figure S12 B(ii), Supplementary Figure S12 (i) …]
